# Supplementary material for: FloCyT: A Flow-Aware Centroid Tracker for Cell Analysis in High-Speed Capillary-Driven Microfluidic Flow
Source: Sensors (Basel). 2025 Nov 18;25(22):7040. doi: 10.3390/s25227040 (PMC12656555; doi:10.3390/s25227040)
Supplement: Supplementary file 1 [file sensors-25-07040-s001.zip]

Archive with 8 entries (8 files):
- File S1_FloCyT.pdf
- Video S1.avi
- Video S2.mp4
- Video S3.mp4
- Video S4.avi
- Video S5.mp4
- Video S6.mp4
- Video S7.mp4
